# Supplementary material for: Polygenic risk score of metabolic dysfunction-associated steatotic liver disease amplifies the health impact on severe liver disease and metabolism-related outcomes
Source: J Transl Med. 2024 Jul 12;22:650. doi: 10.1186/s12967-024-05478-z (PMC11241780; doi:10.1186/s12967-024-05478-z)
Supplement: Supplementary file 8 — Supplementary Material 8: Table S3. Summary of all conditionally independent SNPs in the MASLD case–control analysis. [file 12967_2024_5478_MOESM8_ESM.xlsx]

## Sheet: Sheet 1
Table S3. Summary of all conditionally independent SNPs in the MASLD case-control analysis.
SNP	Chr	Positiona	A1	Nearest gene	Discovery cohort		Replication cohort
					OR (95% CI)	P	OR (95% CI)	P
1:16506926:CAA:C	1	16506926	C	ARHGEF19-AS1	1.035(1.023-1.047)	2.26149e-09	1.028(1.011-1.046)	0.00141888
1:62997736:CAG:C	1	62997736	C	DOCK7	0.953(0.942-0.964)	1.52027e-16	0.963(0.946-0.980)	2.10632e-05
rs10157801	1	155120012	G	-	0.964(0.953-0.975)	1.09773e-10	0.976(0.960-0.993)	0.00511638
rs191225152	1	18393604	T	LINC01654	0.605(0.506-0.724)	3.57744e-08	1.014(0.770-1.335)	0.922633
rs539515	1	177889025	C	-	1.067(1.053-1.082)	6.32251e-21	1.054(1.033-1.076)	4.82595e-07
rs12140153	1	62579891	T	INADL	0.937(0.919-0.956)	8.80732e-11	0.955(0.927-0.984)	0.00253459
rs12141962	1	49484873	T	AGBL4	1.039(1.026-1.053)	9.47694e-09	1.010(0.990-1.030)	0.348693
rs17024258	1	110147321	T	GNAT2	1.101(1.064-1.140)	4.17474e-08	1.083(1.028-1.142)	0.00291255
rs2613503	1	72839774	A	RPL31P12	1.043(1.029-1.058)	2.17637e-09	1.036(1.015-1.058)	0.000853838
rs2820292	1	201784287	C	IPO9-AS1/NAV1	1.036(1.025-1.047)	3.38475e-10	1.022(1.005-1.039)	0.0107066
rs4846922	1	230307182	C	GALNT2	0.964(0.953-0.975)	8.68193e-10	0.986(0.968-1.003)	0.108105
rs4949222	1	32220915	T	BAI2	1.048(1.031-1.066)	1.64084e-08	1.021(0.996-1.047)	0.0931547
rs61782157	1	39762889	T	MACF1	1.042(1.028-1.056)	2.61683e-09	1.043(1.022-1.065)	4.475e-05
rs778270325	1	34010442	T	CSMD2	1.039(1.026-1.053)	1.17861e-08	0.981(0.961-1.001)	0.0608605
2:27748992:AT:A	2	27748992	A	GCKR	0.938(0.927-0.949)	1.8548e-28	0.945(0.929-0.961)	1.44307e-10
rs10203386	2	25136866	A	ADCY3	1.036(1.024-1.047)	5.49304e-10	1.040(1.023-1.058)	3.85444e-06
rs11679078	2	100757881	G	AFF3	0.963(0.950-0.975)	6.37496e-09	0.984(0.965-1.004)	0.113986
rs12472381	2	59321225	G	-	0.957(0.947-0.968)	2.46836e-14	0.973(0.957-0.990)	0.00181063
rs2396316	2	227133527	T	-	1.035(1.023-1.047)	4.43248e-09	1.028(1.010-1.046)	0.00197261
rs1451077	2	147901207	A	snoU13	0.967(0.956-0.978)	3.18925e-09	0.984(0.968-1.001)	0.0630788
rs17049712	2	58961136	T	LINC01122	1.049(1.036-1.062)	2.08293e-14	1.032(1.013-1.051)	0.00100868
rs6731688	2	630662	C	-	1.079(1.064-1.095)	8.90837e-25	1.071(1.047-1.095)	1.4382e-09
rs62106258	2	417167	C	LOC124905962	0.876(0.854-0.898)	1.98529e-24	0.856(0.824-0.890)	4.0934e-15
3:15838716:CA:C	3	15838716	C	ANKRD28	0.967(0.956-0.979)	2.54616e-08	0.966(0.948-0.983)	0.000115563
3:49959570:CA:C	3	49959570	C	MON1A	1.045(1.034-1.057)	6.80751e-15	1.049(1.032-1.067)	2.69637e-08
rs112820322	3	131625204	G	CPNE4	0.963(0.952-0.973)	1.95939e-11	0.986(0.970-1.003)	0.111265
rs1471741	3	136328268	C	STAG1	1.054(1.041-1.067)	1.59194e-16	1.042(1.022-1.062)	2.52184e-05
rs35321613	3	170665296	C	-	1.045(1.033-1.058)	2.34324e-13	1.035(1.017-1.054)	0.000170927
rs6800536	3	94025078	A	NSUN3	0.969(0.958-0.980)	2.01844e-08	0.976(0.960-0.993)	0.00530371
rs752817286	3	35675063	G	ARPP21	1.039(1.026-1.053)	2.9205e-09	1.026(1.007-1.046)	0.00878058
rs77805826	3	185798025	T	ETV5	0.948(0.933-0.964)	8.5716e-11	0.964(0.941-0.988)	0.00322322
rs9831084	3	37025661	C	RP11-129K12.4	0.966(0.956-0.977)	1.20868e-09	0.979(0.962-0.995)	0.0113832
rs10938398	4	45186139	A	RP11-362I1.1	1.038(1.026-1.049)	5.30129e-11	1.034(1.017-1.051)	9.98372e-05
rs13107325	4	103188709	T	SLC39A8	1.062(1.041-1.085)	1.19955e-08	1.079(1.046-1.114)	1.99056e-06
rs2051559	4	3298800	C	RGS12	1.055(1.038-1.072)	9.62793e-11	1.024(0.999-1.049)	0.0619409
rs57800857	4	140863365	C	MAML3	0.965(0.954-0.976)	1.23682e-09	0.971(0.954-0.988)	0.000780823
rs6813998	4	18373963	A	RP11-608B3.1	1.033(1.022-1.045)	4.57326e-09	1.022(1.005-1.039)	0.0120145
rs7682289	4	146814641	A	ZNF827	1.052(1.037-1.068)	1.02621e-11	1.051(1.028-1.075)	1.12309e-05
rs159037	5	94197477	C	MCTP1	1.036(1.023-1.049)	3.3432e-08	1.019(1.000-1.038)	0.0555666
rs2161228	5	88001798	T	MEF2C-AS2	1.066(1.047-1.086)	6.74912e-12	1.053(1.024-1.083)	0.000254751
rs62380113	5	88822055	C	RP11-116A1.1	1.034(1.023-1.046)	5.03787e-09	1.007(0.990-1.025)	0.409109
rs6864091	5	75010002	C	POC5	0.958(0.947-0.969)	2.123e-13	0.966(0.950-0.983)	0.000112723
rs585669	6	32572113	A	-	1.033(1.022-1.045)	5.62833e-09	1.021(1.004-1.038)	0.0148462
rs35100164	6	162963003	C	PARK2	0.954(0.938-0.970)	3.72204e-08	0.983(0.958-1.008)	0.184057
rs9471333	6	40362023	T	LRFN2	0.968(0.957-0.979)	6.20695e-09	0.981(0.964-0.997)	0.0210776
rs987237	6	50803050	G	TFAP2B	1.052(1.037-1.067)	3.30423e-12	1.055(1.033-1.078)	1.18711e-06
rs17145750	7	73026378	T	MLXIPL	0.927(0.913-0.941)	2.85879e-23	0.924(0.903-0.945)	5.74869e-12
rs4722549	7	25975822	T	-	0.962(0.95-0.974)	8.60546e-10	0.985(0.967-1.004)	0.124294
rs976346	7	26440503	G	LINC02981/SNX10-AS1	1.033(1.022-1.045)	1.45216e-08	1.008(0.991-1.025)	0.379827
rs2907948	7	150638484	A	KCNH2	0.963(0.951-0.975)	5.59241e-09	0.966(0.948-0.985)	0.000497861
rs4717905	7	74083230	A	GTF2I	1.042(1.029-1.055)	1.90819e-10	1.029(1.010-1.049)	0.00324321
rs2119690	8	19859539	A	LPL	0.932(0.920-0.943)	1.33243e-30	0.940(0.923-0.957)	4.20167e-11
rs2725370	8	30852826	C	PURG	0.965(0.954-0.977)	7.60783e-09	0.965(0.948-0.983)	0.000163056
rs28597716	8	19936687	G	LOC105379311	0.951(0.937-0.965)	6.31785e-12	0.970(0.949-0.991)	0.00594158
rs2980886	8	126480088	A	RP11-136O12.2	0.950(0.940-0.961)	6.50224e-20	0.956(0.940-0.972)	1.02567e-07
rs12339822	9	92187178	G	-	1.032(1.021-1.044)	1.9474e-08	1.023(1.006-1.040)	0.00902115
rs7857323	9	28412227	T	LINGO2	1.034(1.022-1.046)	1.8151e-08	1.042(1.024-1.061)	4.85765e-06
rs11012732	10	21830104	G	MLLT10	1.034(1.022-1.046)	1.77973e-08	1.037(1.019-1.056)	4.62471e-05
rs563296	10	99772404	A	CRTAC1	1.033(1.021-1.044)	1.22151e-08	1.032(1.015-1.049)	0.000238172
rs1064939	11	118396331	T	KMT2A	0.868(0.836-0.902)	2.3315e-13	0.934(0.882-0.989)	0.0203084
rs11030108	11	27695464	G	BDNF/BDNF-AS	0.949(0.938-0.960)	2.62446e-18	0.948(0.932-0.966)	6.17111e-09
rs11270408	11	47818703	ATTCACT	NUP160	1.033(1.022-1.044)	8.32135e-09	1.031(1.014-1.048)	0.000328022
rs1177563	11	118949083	A	VPS11	1.037(1.025-1.048)	2.38183e-10	1.021(1.003-1.038)	0.0183876
rs12363523	11	66035336	A	RP11-867G23.2	0.950(0.933-0.967)	1.08997e-08	0.969(0.943-0.995)	0.0212332
rs174566	11	61592362	G	FADS2	1.036(1.025-1.048)	1.11216e-09	1.020(1.002-1.038)	0.0260103
rs3019642	11	134502285	A	RP11-469N6.3	0.964(0.952-0.976)	3.85456e-09	0.966(0.948-0.984)	0.000219569
rs11214599	11	113271360	T	ANKK1	1.047(1.032-1.063)	1.44254e-09	1.020(0.997-1.044)	0.0849905
rs1765134	11	30376044	T	-	0.964(0.952-0.975)	1.36945e-09	0.975(0.958-0.993)	0.00677633
rs559220724	11	116523568	C	LINC02702	1.273(1.195-1.356)	9.54417e-14	1.267(1.151-1.395)	1.33858e-06
rs59227842	11	43692423	G	HSD17B12	1.042(1.029-1.054)	2.1874e-11	1.043(1.024-1.063)	5.126e-06
rs964184	11	116648917	C	ZPR1	0.887(0.873-0.902)	4.24476e-48	0.885(0.863-0.907)	8.47399e-23
rs377223093	12	110731190	G	ATP2A2	1.039(1.025-1.053)	1.0536e-08	1.032(1.011-1.053)	0.0020484
rs57307148	12	1033183	A	RAD52	1.039(1.025-1.053)	1.93716e-08	1.037(1.016-1.058)	0.000485956
rs7132908	12	50263148	A	FAIM2	1.036(1.025-1.048)	5.29163e-10	1.053(1.035-1.071)	4.42906e-09
rs770082	12	89776485	A	RP11-1109F11.5	1.032(1.020-1.043)	3.20206e-08	1.022(1.004-1.039)	0.0135933
rs7979473	12	121420260	G	HNF1A	1.047(1.035-1.059)	1.77141e-15	1.026(1.009-1.044)	0.00328972
rs112337555	13	54419274	TTG	LINC00558	1.041(1.027-1.055)	1.09242e-08	1.034(1.013-1.056)	0.00170122
rs2121058	13	58627256	C	RNA5SP30	0.960(0.948-0.973)	1.1528e-09	0.977(0.958-0.997)	0.0235628
rs2026752	13	31012459	T	-	1.042(1.029-1.055)	2.72079e-10	1.018(0.998-1.038)	0.0708151
rs2774430	13	112245313	G	-	1.034(1.023-1.046)	4.99694e-09	1.018(1.001-1.036)	0.0390197
rs7335263	13	64968697	C	LINC00355	1.032(1.020-1.043)	3.38497e-08	1.027(1.010-1.044)	0.00214463
14:79916923:CA:C	14	79916923	C	NRXN3	1.042(1.028-1.056)	2.08282e-09	1.046(1.025-1.067)	1.55048e-05
rs2274685	14	103575070	G	EXOC3L4	1.044(1.033-1.056)	3.52852e-14	1.053(1.035-1.071)	3.3365e-09
rs569147467	14	103855865	CA	MARK3	1.034(1.022-1.047)	4.15234e-08	1.021(1.003-1.040)	0.02424
rs6575340	14	94023972	A	UNC79	1.034(1.022-1.046)	9.76949e-09	1.039(1.021-1.057)	1.71515e-05
rs72681869	14	50655357	C	SOS2	0.858(0.814-0.904)	1.1101e-08	0.867(0.801-0.939)	0.000470507
15:60887884:GA:G	15	60887884	G	LOC101928784/RORA	1.050(1.038-1.062)	3.18411e-17	1.036(1.018-1.054)	6.63435e-05
rs2127015	15	73985223	C	CD276	1.031(1.020-1.042)	5.0238e-08	1.019(1.002-1.036)	0.026004
rs78077031	15	57042063	G	-	1.061(1.039-1.083)	2.08138e-08	1.027(0.995-1.060)	0.0978766
rs7171864	15	73227249	A	NPM1P42	1.034(1.022-1.046)	2.86395e-08	1.019(1.001-1.037)	0.0405837
rs11075985	16	53805207	A	FTO	1.097(1.084-1.109)	8.27761e-60	1.090(1.072-1.109)	8.89607e-24
rs12929993	16	72235135	C	RP11-328J14.1	1.048(1.031-1.065)	1.91412e-08	1.049(1.023-1.075)	0.000176763
rs12934406	16	29982566	T	TMEM219	1.047(1.036-1.059)	2.84881e-16	1.044(1.026-1.061)	5.66886e-07
rs244420	16	69657996	G	NFAT5	0.952(0.942-0.963)	1.23973e-17	0.964(0.948-0.981)	2.24336e-05
rs40831	16	28508447	G	APOBR	1.040(1.029-1.052)	4.19223e-12	1.050(1.033-1.068)	1.4914e-08
rs112259268	17	41874745	A	MPP3	1.111(1.075-1.148)	4.9454e-10	1.019(0.969-1.071)	0.46829
rs11650182	17	46272609	G	SKAP1	0.939(0.918-0.959)	8.90672e-09	0.989(0.957-1.022)	0.498927
rs55931203	17	65854602	T	BPTF	1.066(1.050-1.081)	5.67457e-18	1.061(1.038-1.085)	1.05983e-07
rs78369934	17	61739101	C	MAP3K3	0.926(0.904-0.949)	8.87023e-10	0.963(0.928-1.000)	0.0478982
18:57850927:GTCT:G	18	57850927	G	RP11-795H16.2	1.077(1.063-1.091)	6.30371e-29	1.085(1.064-1.107)	3.03791e-16
rs11659764	18	53335512	A	TCF4	0.928(0.905-0.951)	2.87618e-09	0.963(0.928-1.000)	0.0486415
rs4940691	18	56095378	G	RP11-1151B14.2	0.950(0.937-0.963)	1.58283e-13	0.950(0.930-0.969)	9.88777e-07
rs563297725	18	21102840	CTGGG	C18orf8	0.958(0.947-0.968)	1.28219e-14	0.958(0.943-0.975)	6.00793e-07
rs538303513	18	58089477	GAT	-	0.868(0.835-0.902)	1.03753e-12	0.831(0.782-0.882)	1.14303e-09
rs11672660	19	46180184	T	GIPR	0.955(0.942-0.968)	7.11571e-11	0.965(0.945-0.985)	0.000883583
rs116843064	19	8429323	A	ANGPTL4	0.895(0.860-0.931)	4.2589e-08	0.868(0.817-0.921)	3.58403e-06
rs141622900	19	45426792	A	APOC1P1	1.105(1.077-1.134)	3.1622e-14	1.090(1.048-1.133)	1.79567e-05
rs4808762	19	18326222	C	PDE4C	1.040(1.028-1.053)	1.14234e-10	1.037(1.019-1.057)	8.58726e-05
20:35484159:CA:C	20	35484159	C	SOGA1	0.938(0.917-0.959)	2.82539e-08	0.977(0.945-1.011)	0.18113
rs11907932	20	51148656	G	LOC105372666	0.960(0.949-0.972)	1.71882e-11	0.983(0.966-1.001)	0.0632495
rs9637192	21	46637413	C	ADARB1	1.037(1.026-1.049)	1.25552e-10	1.024(1.007-1.041)	0.00660766
rs116946885	22	25029782	C	BCRP3	0.856(0.826-0.886)	2.37946e-18	0.840(0.796-0.886)	1.76903e-10
rs3859862	22	24997070	G	GGT1	1.099(1.087-1.112)	3.36431e-58	1.095(1.076-1.114)	3.97698e-24
rs5992139	22	18458636	G	MICAL3	0.949(0.937-0.961)	1.06718e-16	0.961(0.943-0.979)	3.76652e-05
MASLD: metabolic dysfunction-associated steatotic liver disease; SNP: single nucleotide polymorphism; Chr: chromosome; OR: odds ratio; 95% CI: 95% confidence interval. aPosition = GRch37/ hg19
